# Supplementary material for: Age-dependent loss of adipose Rubicon promotes metabolic disorders via excess autophagy
Source: Nat Commun. 2020 Aug 18;11:4150. doi: 10.1038/s41467-020-17985-w (PMC7434891; doi:10.1038/s41467-020-17985-w)
Supplement: Supplementary file 4 — Source Data [file 41467_2020_17985_MOESM4_ESM.xlsx]

## Sheet: Figure 1a
anti-Rubicon
anti-p62
anti-β-actin

## Sheet: Figure 1b (Left)
		Body weight (g)
		Control																																			Rubiconad-/-
		#1	#2	#3	#4	#5	#6	#7	#8	#9	#10	#11	#12	#13	#14	#15	#16	#17	#18	#19	#20	#21	#22	#23	#24	#25	#26	#27	#28	#29	#30	#31	#32	#33	#34	#35	#1	#2	#3	#4	#5	#6	#7	#8	#9	#10	#11	#12	#13
week	5	19.3	20.9	16.9	18.5	18	17.6	19.9	21.5	22.3	20.7	16.1	23.5	20.6	21.6	18	22.6	21.4	20.5	19.9	19.4	20.9	21.2	13.6	21	20.4	20.7	21.1	22	19.7	19.9	24.8	22.3	21.8	21.4	21.4	21.6	22.9	18.9	19.2	20.4	21.8	18.4	20.8	21.2	18.6	16.6	19.2	18.4
	6	21.6	22	19.6	21	20.2	19.2	21.1	24.4	24.7	22.9	19.7	25	22.7	22.3	20.6	23.9	23.6	23	22.4	21.6	22.1	23.4	18.5	22.4	21.7	22.2	23.3	23.8	22.1	24.9	26.9	23.9	22.6	22.9	23	22.1	24.7	20.4	20	21.3	22.4	19.8	22.4	22.8	20.5	18.8	21.6	20.9
	7	23.5	23.6	20.4	22.4	21.9	21	22.8	26.4	26.3	24.6	22.2	27.4	25.7	25.3	22.5	25	25.7	25.2	23.8	21.5	23	24	20.6	23.3	22.4	23.8	25.3	25.3	24	26.7	27.6	25.4	23.9	24.3	24.8	23.2	26.4	21.7	22	23.1	23.7	20.7	23.8	23.8	22.1	19.6	22.7	22.6
	8	25.1	25.5	21.2	23.7	22.4	21.5	23.5	28.4	28	26.2	24	28.7	27.7	26	24	26.5	26.3	27.2	25.3	22.3	24.2	24.6	22.9	23.8	23.4	24.8	26.8	27.1	25.9	28.2	28.5	26.2	24.7	25.4	26.8	24.8	27.5	22.5	22.9	23.9	24.1	22.3	25	24.8	23.4	20.6	24.1	23.5
	9	25.7	26.7	22.8	25.1	23.8	22.7	24.7	28.1	28.6	27.6	25.2	30.5	30.1	27.5	25.2	26.2	27.5	27.9	26.6	24	25.3	25.2	24.2	24.6	24.8	26.3	27.8	28.3	27.3	30.3	29.7	26.9	26	26.5	27.3	25.8	29.1	22.9	23.1	24.7	24.8	23.3	26.1	26.4	23.6	22	25	24.5
	10	26.9	26.7	22.7	25.9	24.3	23.5	25.4	29.2	29.4	27.9	25.6	31.7	30.4	27.8	25.7	27.7	28.5	29.3	27	25.2	26.4	25	25.1	25.3	25.8	27.3	28.9	29.3	28	31.9	30.1	28.1	27	27	28.1	26.2	29.6	23.6	24	25.4	25.5	23.7	26.8	25.7	24.5	22	26	25.1
	11	28	27.7	23.8	26.2	25.5	23.6	25.4	29.9	30.2	29.1	27.2	32.6	32.2	28.8	26.3	29.1	29.8	29.9	27.3	25.8	26.4	24.8	25.9	28	26.4	28.4	29.2	30.1	28.4	32	29.6	28.8	27.6	28.1	29.5	26.7	29.8	24.1	24.8	26.5	26	24.2	27.6	26.1	25.8	23	26.8	26.7
	12	28.9	29	24.4	28.1	26.3	24.1	25.7	30.3	31.7	29.9	28.2	33.4	32.6	29.9	25.3	30.3	30.5	30.4	28.2	26.1	27.5	26.3	26.1	27.9	27.2	28.9	29.8	30	29.2	33.2	30.9	28.8	28	29.7	31.1	26.8	31.5	24.7	25.9	27.5	26.5	25.1	28.8	26.7	25.9	23.7	26.9	27
	13	30	29.7	25.3	28.6	25.7	25.1	27	30.1	31.7	31.4	28.3	34.1	33.6	31.4	26.8	31.2	30.3	30.4	28.9	27.6	28.9	27.3	27.3	28.9	28.2	30	30.7	30.1	29.1	33.8	31.3	30.2	29	30.2	32.3	26.7	31.6	25.4	26.8	27.8	27	25.7	28.6	27.3	26.2	24.1	27.9	28.1
	14	31.5	30.1	25.5	29	26.7	25.9	27.7	30.9	32.1	31.5	28.9	34.3	33.3	31.1	27.1	32.1	31.5	30.8	30.2	27.8	29.7	27.2	27.8	29.1	28.8	31.4	31.2	30.5	29.2	34.5	31.2	30.2	29.1	30.4	32.3	27.4	32	25.7	26.8	27.9	27.3	25.6	29	27.3	26.6	24.7	28.2	29
	15	31	30.3	25.9	30.4	26.9	26.4	27.7	30.3	31.8	32.5	31.4	35.1	33.7	32.8	27.7	34	32.1	32	31	28.1	30.2	27.2	27.6	30.5	29.5	32.5	31.2	30.2	29.9	34.5	32.3	31.3	29	31.7	33.3	27.7	32.3	26.1	26.6	28.2	27.9	26.6	30.1	27.4	27.7	25.4	28.5	30
	16	31	31	26.4	30.7	27.4	27.4	28.6	31.3	32.7	32.1	30.9	35.1	34.8	33.1	28.9	35	32.4	32.7	30.8	28.3	31	27.8	28.7	31.9	30	33.5	31.5	30	29.6	34.7	31.7	32.3	29.6	33.2	33.6	28.6	33.1	26.1	26.6	27.4	28	26.2	31.1	27.6	26.7	26.5	29	30.8
	17	31.6	31.6	26.7	30.9	28.2	28.2	29.8	31.2	33.2	33.3	31.2	36.2	34.8	34.6	29	36.4	32.1	32.6	29.8	28.7	32.8	28.4	29.9	33.1	31.4	35.1	33	30.3	30.6	35	32.8	31.6	30.7	33	34.4	28.2	34	26.6	26.9	28.5	29.2	26.4	31.5	28.4	27.9	26.4	29.8	31.4
	18	31.8	32.6	26.9	31.9	28	27.7	29.7	30.8	33.4	33	31.4	36.5	34.8	35.6	28.9	36.8	32.5	32	30.3	28.8	32.1	28.2	29.6	33.2	31.2	35.6	33.3	30.4	30.5	35.4	33.4	32.9	30.2	33.2	33.8	28	34.2	27.2	27.4	29.1	29.5	26.6	31.4	29.1	28.9	26.2	29.6	31.6
	19	32.4	32.4	26.7	32.5	27.7	28.8	30.7	31.1	34.1	34.8	32.9	36.6	34.9	36.3	29.3	37.9	33.8	32.9	31.5	29.2	31.8	29.8	29.6	32.7	32.9	37	33.7	31.1	30.7	36	34	33.8	31.6	34.2	35	29.2	35.4	28.3	27.9	30.1	29.5	26.7	32.3	29.9	28.6	26.9	30.2	31.5
	20	32.7	30.4	26.6	32.2	28.3	28.7	29.7	31.2	34.3	34.4	33.1	37.1	35.1	36.4	29	38.4	33.7	33.7	31.5	29.1	31.8	29.3	30	33.4	32.7	37.2	33.8	31.4	31.1	36.6	33	33.5	31.7	34.7	34.4	29.6	35	28.4	27.5	29.3	29.8	26.5	32.8	30.1	27.5	26.8	29.9	32
	21	33.8	29.3	27.4	33.6	29.4	29.5	30.8	31	35.1	35.5	32.6	38.6	35.9	37.3	29.3	40.3	36	33.9	32.2	29.8	32.7	29.9	30.2	34.6	33.2	37.4	34.1	31.3	30.5	35.3	33.7	33.6	31.7	35.7	34.8	29.3	35.1	28.4	28.6	29.9	30.8	27.1	33.1	30.8	28.6	27	29.5	32.5
[truncated: 8 more columns]

## Sheet: Figure 1b (Right)
		Body weight (g)
		Atg5ad-/-																											Rubiconad-/-; Atg5ad-/-
		#1	#2	#3	#4	#5	#6	#7	#8	#9	#10	#11	#12	#13	#14	#15	#16	#17	#18	#19	#20	#21	#22	#23	#24	#25	#26	#27	#1	#2	#3	#4	#5	#6	#7	#8	#9	#10	#11	#12	#13	#14	#15	#16	#17	#18	#19	#20
week	5	18.4	20.7	15.6	18.6	14.9	20.8	19.6	16.3	16.6	18.1	17.9	21.2	17.7	18.9	22.2	21.9	21.9	20.1	19.5	20.7	19.5	18.4	20.2	16.5	20.2	19.6	20.4	16.8	20.2	20.2	18.3	21.2	17	12.9	20.4	20.7	19.3	17.4	18.8	22.4	20.8	21.6	21.7	24.5	21.4	17.8	15.2
	6	19.6	22.5	17.8	21	17.7	23.5	22.2	19.3	19.7	20.5	21.2	23.2	20.8	21.5	23.7	24.2	24	22	21.3	22.6	22	19.7	22.7	19.6	21.6	22.5	22.6	20.2	22.4	22.3	18.3	22.2	20.3	17.2	23.1	22.9	22	20.4	20.7	25	22.5	23.9	23.9	26.5	21.5	19.2	18.6
	7	21.5	25	20.2	21.7	20.7	25.3	24.7	21.2	21.1	21.3	23.1	25.4	22.7	23.2	25.4	25.6	25.8	24.6	22.8	24.7	22.7	21.2	24.2	21.6	22.7	25.2	24	21.3	23.7	24.4	20.5	23.5	21.1	18.5	24.4	24	24.3	23	22.8	26.7	25	25.3	25.4	28.2	24.4	20.6	22.1
	8	22.9	26.6	21.9	22.6	22	25.6	26.1	22.7	22.6	22.7	25.1	27.6	23.2	24.3	26.9	27.7	27.2	25.5	23.9	25.4	24.3	22.4	25.3	22	23.4	26.4	25.2	23.3	24.5	25.8	21.9	24.6	22.1	20.5	25.9	25.9	25.1	25.5	24	27.9	26.3	26.8	27	29.9	25	21.5	23.1
	9	24.2	27.9	24.3	24.4	23	27.4	27.4	22.9	23.1	23.3	25.8	28.1	25.6	26.1	28	29.5	28.7	26.4	24.8	26.8	25	22.9	26.2	23.5	23.4	26.8	26.8	24.1	25.2	27	22.6	26	23	22.4	27.4	26.5	26.2	27.3	25.2	29.1	27.5	28	27.8	30.6	25.4	23.2	24.4
	10	25.5	27.9	24.3	24.9	23.8	27	27.7	24.8	24.9	25	26.9	29	26.4	26.7	29.2	29.9	29.8	27.2	25.5	26.8	25.1	22.9	26.4	23.5	23.9	28.2	28.3	24.6	26	27.6	24.4	26.4	23.4	23.2	28	27.1	27	27.9	26	29.4	28.2	28.2	28.4	31.7	26.7	23.1	25.7
	11	26.3	28.9	25.4	25.1	24.7	28.5	28.5	24.9	24.9	25.6	27	29.2	27	27.4	28.8	31.4	30.4	27.7	26.1	27.7	26.6	23.9	27.4	24.4	24.4	29.3	28.7	25.5	26.1	28	24.5	27.8	24.1	24.6	29.2	27.6	28.6	28.4	28	30.8	29	29	29.7	32.2	28	24	26.1
	12	27	29.7	26.2	26.3	26.1	28.6	28.3	25.9	26	26	28.1	30.5	27.6	27.8	30.2	33.3	30.9	29.4	26.7	29	25.1	24.3	27.2	25.3	25	29.5	29.9	25.8	27.7	29.5	24.4	27.7	24.5	25.4	30.1	28.5	29.8	29.4	29.8	31.8	29.3	29.3	30.2	32.8	28.4	24.8	27.5
	13	27.8	30.1	26.3	27	26.2	28.9	30	26.8	26.3	26.6	28.8	31	29.2	29.3	30.9	34.1	30.8	30.4	27.7	29.4	26.3	24.5	27.8	25.9	26.3	31.2	31.1	27.3	28.2	29.9	25	28.2	24.8	25.6	29.9	28.7	29.5	28.8	31.7	32.2	29.7	29.2	30.4	34.6	29.5	24.9	27.9
	14	28.4	30.7	27.7	27	27	29.7	29.6	27.9	27.5	26.9	29.9	32.1	28.8	28.8	31.3	33.1	32.1	31.2	28.8	30.5	26.7	24.4	28.4	26.4	25.7	31.9	32.9	27.6	28.7	31.2	24.8	27.5	24.4	26.2	31	29.1	29.9	29.2	32.4	32.4	30.3	29.9	30.6	34.6	28.8	25.3	29
	15	29.5	30.2	27.5	27.7	27.4	30	30.8	27.8	27.5	27.1	29.6	32	29.6	28.9	31.5	34.3	32.8	31.6	29.1	31.2	28	25.5	28.7	27.2	26.9	34.4	33.8	28.9	29.1	31.3	25.7	28	25.3	26.7	31.7	29.4	30.5	30.1	33.7	33	30.5	30.3	31.3	35.2	28.7	25.3	29.9
	16	29.2	31	28.6	27.5	27.8	29.6	30.7	28.1	27.7	27.9	29.6	31.6	29.7	28.5	31.4	36	31.2	32.9	30.6	31.7	28	26.7	29.5	29.2	26.5	35.6	36.8	28.5	29.8	33	26.9	28.3	25.5	26.8	32.2	30.6	30.9	30.6	35.1	33.9	31.6	30	31.4	35.7	30.4	26.1	31.3
	17	29.2	31.4	27.5	28.2	27.5	30.6	31	27.3	27.1	27.4	31.4	33.7	29.9	29.6	31.2	35.9	32.8	35.1	31.3	33.2	30.3	27.7	29.8	29.4	28	37.1	38.5	30.1	29.8	32	27.6	29.3	26.4	26.8	32.2	30.3	32.3	30.7	36.6	34.7	31.8	31.1	31.5	36.5	31.9	26.7	30.9
	18	29.5	31.9	27.7	28.6	27.4	30.2	30.5	27.9	27.5	27.8	31.2	33.2	29.7	29.5	31.7	35.9	32.8	33.4	30.9	33.1	29.9	27.9	31.1	30.6	26.9	36.8	38.8	29.9	29.5	31.9	26.5	29	26.5	27.1	32	30.1	30.7	30.7	36.5	35	32.6	31.7	31.5	37.2	32.4	27.5	31.2
	19	30.3	31.9	28	29.6	27.6	31.8	31.7	27.9	27.3	28	31.5	32.7	30	30.7	32.2	37.8	33.5	34.9	31.7	34.7	31.2	27.4	31.7	28.4	28.3	37.5	39.9	31.5	30	32.4	27.4	30	27.1	28.4	32.4	31	32	30.8	38	34.5	32.8	31	31.5	38	33.3	27.6	32.3
	20	30.3	32.9	28.9	29.2	28.8	31.2	31.9	27.8	27.7	27.9	32.1	32.8	29.5	30.2	33.1	36.8	34.1	35.2	32.2	34.7	30.2	27.9	32.1	28.5	28.3	37.1	40.3	31.9	29.9	32.3	27.9	29.5	27.1	28.6	32.3	31.3	31.4	31	37.3	34.6	32.5	30.5	31.6	38.5	33.2	28.6	32.3
	21	30.9	32.9	28.2	29.5	29	31.4	31.4	27.4	27.7	27.8	31.4	32.4	30.8	31.2	32.1	37.8	35	36.7	32.9	35.1	31.6	27.9	32.5	29.7	29	38	41.4	30.5	31.6	33.6	28	30.3	27.6	28.9	32.3	31	32	31.3	39	35.3	32.6	31.7	31.5	39	33.2	28.5	32.9

## Sheet: Figure 1d (Left)
		Organ weight (g)
		Control																																			Rubiconad-/-
		#1	#2	#3	#4	#5	#6	#7	#8	#9	#10	#11	#12	#13	#14	#15	#16	#17	#18	#19	#20	#21	#22	#23	#24	#25	#26	#27	#28	#29	#30	#31	#32	#33	#34	#35	#1	#2	#3	#4	#5	#6	#7	#8	#9	#10	#11	#12	#13
Organ	eWAT	0.678	0.574	0.489	0.993	0.599	0.797	0.875	0.618	1.073	1.561	0.741	1.054	0.677	1.374	0.52	1.443	0.795	0.397	0.486	0.704	0.587	0.672	0.562	1.534	1.277	1.796	0.656	0.47	0.551	0.919	0.754	1.085	0.967	1.497	1.325	0.632	1.021	0.659	0.644	0.561	0.688	0.485	0.958	0.778	0.56	0.451	0.512	1.04
	mWAT	0.265	0.231	0.202	0.409	0.383	0.358	0.446	0.247	0.495	0.573	0.398	0.428	0.292	0.545	0.271	0.653	0.358	0.345	0.178	0.293	0.273	0.358	0.272	0.749	0.552	0.659	0.285	0.193	0.212	0.416	0.328	0.6	0.332	0.625	0.489	0.201	0.574	0.248	0.253	0.251	0.289	0.194	0.386	0.333	0.258	0.173	0.222	0.463
	iWAT	0.468	0.548	0.401	0.71	0.543	0.566	0.646	0.374	0.75	1.076	0.74	0.741	0.482	1.082	0.447	1.524	0.657	0.284	0.306	0.492	0.349	0.649	0.369	0.892	1.018	1.435	0.587	0.368	0.43	0.638	0.549	0.887	0.733	1.033	1.213	0.465	0.819	0.447	0.549	0.467	0.441	0.414	0.73	0.591	0.509	0.393	0.403	0.816
	Liver	1.066	0.973	1.336	1.646	1.31	1.269	1.43	1.193	1.295	1.462	1.067	1.514	1.464	1.446	1.026	1.983	1.01	1.176	1.265	1.153	1.288	1.07	1.012	1.353	1.154	1.389	1.045	1.245	1.161	1.06	1.246	0.954	1	1.464	1.135	1.312	1.623	1.159	1.135	1.198	1.379	0.969	1.302	1.115	1.213	1.081	1.097	1.305
	iBAT	0.099	0.053	0.092	0.122	0.081	0.106	0.104	0.084	0.096	0.13	0.075	0.129	0.119	0.169	0.067	0.203	0.135	0.096	0.073	0.084	0.093	0.091	0.089	0.118	0.095	0.138	0.108	0.123	0.131	0.143	0.099	0.114	0.083	0.113	0.09	0.083	0.124	0.076	0.106	0.09	0.074	0.055	0.097	0.089	0.061	0.051	0.088	0.107
[truncated: 8 more columns]

## Sheet: Figure 1d (Right)
		Organ weight (g)
		Atg5ad-/-																											Rubiconad-/-; Atg5ad-/-
		#1	#2	#3	#4	#5	#6	#7	#8	#9	#10	#11	#12	#13	#14	#15	#16	#17	#18	#19	#20	#21	#22	#23	#24	#25	#26	#27	#1	#2	#3	#4	#5	#6	#7	#8	#9	#10	#11	#12	#13	#14	#15	#16	#17	#18	#19	#20
Organ	eWAT	0.433	0.715	0.58	0.86	0.313	0.435	0.466	0.285	0.372	0.423	0.708	0.565	0.473	0.778	0.7	1.183	0.888	1.345	1.05	1.239	1.019	0.445	0.878	0.831	0.568	1.367	1.902	0.826	0.555	0.936	0.758	0.472	0.413	0.467	0.728	0.784	0.77	0.485	1.622	0.944	0.674	0.652	0.689	1.453	0.892	0.887	0.89
	mWAT	0.086	0.262	0.184	0.222	0.072	0.139	0.191	0.078	0.094	0.11	0.104	0.168	0.14	0.264	0.278	0.59	0.341	0.675	0.493	0.393	0.388	0.116	0.44	0.329	0.126	0.544	0.995	0.277	0.26	0.234	0.293	0.142	0.13	0.162	0.179	0.239	0.276	0.098	0.831	0.306	0.268	0.25	0.166	0.644	0.317	0.205	0.278
	iWAT	0.324	0.584	0.284	0.782	0.208	0.352	0.287	0.221	0.258	0.272	0.51	0.364	0.322	0.733	0.663	1.445	0.69	1.405	1.067	1.228	0.742	0.397	0.899	0.904	0.588	1.368	2.47	1.004	0.464	0.693	0.526	0.398	0.278	0.375	0.639	0.683	0.639	0.278	2.174	0.984	0.521	0.382	0.596	1.399	0.865	0.799	0.864
	Liver	1.183	0.925	0.778	0.774	1.159	1.167	1.254	1.022	1.041	1.006	0.757	0.822	0.839	1.012	1.243	1.38	1.63	1.097	1.084	0.996	1.1	1.015	1.113	0.949	0.905	1.36	1.606	1.152	1.174	1.278	1.08	1.119	1.044	1.086	1.041	1.039	1.073	0.938	1.352	1.206	1.278	1.314	1.136	1.615	0.916	0.857	0.789
	iBAT	0.07	0.093	0.104	0.092	0.049	0.097	0.092	0.07	0.067	0.052	0.081	0.064	0.109	0.122	0.086	0.19	0.129	0.157	0.154	0.106	0.084	0.049	0.106	0.079	0.092	0.112	0.219	0.072	0.081	0.09	0.059	0.098	0.073	0.07	0.118	0.109	0.138	0.066	0.156	0.091	0.065	0.065	0.104	0.142	0.088	0.081	0.115

## Sheet: Figure 1g (Left)
		Cell Distribution (%)
		Control					Rubiconad-/-
		#1	#2	#3	#4	#5	#1	#2	#3	#4	#5
Adipocyte area (μm2)	250	7.69231	9.52381	8.37696	7.56014	5.47945	12.9103	14.5418	10.6509	8.91089	10.2564
	500	11.5385	9.52381	11.5183	9.62199	10.6849	12.2538	19.5219	12.426	15.4455	16.2896
	750	11.9231	6.80272	10.733	7.21649	8.21918	12.2538	15.7371	13.4122	13.0693	12.5189
	1000	7.69231	6.80272	8.37696	6.87285	6.30137	10.2845	10.5578	9.46746	13.2673	12.9713
	1250	6.15385	6.12245	6.02094	6.52921	5.47945	7.65864	9.96016	10.8481	13.4653	10.8597
	1500	6.15385	6.12245	5.75916	4.46735	5.20548	7.43982	9.96016	9.66469	8.91089	8.59729
	1750	5.38462	3.40136	5.2356	4.12371	5.47945	7.43982	4.78088	7.49507	7.32673	7.54148
	2000	5	2.72109	4.45026	3.09278	4.93151	6.56455	4.98008	4.14201	4.35644	6.93816
	2250	5.76923	3.06122	3.66492	4.12371	5.75342	3.50109	1.99203	4.53649	3.16832	3.77074
	2500	3.46154	2.72109	5.49738	3.09278	4.93151	3.71991	2.19124	5.12821	1.9802	4.0724
	2750	4.61538	2.04082	3.14136	2.74914	6.84932	3.71991	0.996016	3.15582	1.78218	1.96078
	3000	2.69231	4.7619	3.66492	3.43643	4.93151	2.18818	1.79283	2.16963	1.18812	1.5083
	3250	2.30769	4.7619	3.9267	2.74914	3.83562	2.18818	0.59761	1.57791	1.78218	0.754148
	3500	1.53846	3.40136	2.87958	3.43643	3.0137	1.96937	0.199203	0.986193	1.38614	0.603318
	3750	1.53846	4.08163	2.09424	3.78007	3.56164	1.31291	0.398406	0.394477	0.19802	0.452489
	4000	1.92308	2.38095	1.83246	2.4055	1.91781	0.875274	0.398406	1.18343	0.39604	0.15083
	4250	1.53846	3.06122	2.35602	2.06186	0.821918	0.437637	0.59761	0.394477	0.792079	0
	4500	2.69231	2.72109	2.09424	2.74914	1.64384	0.656455	0.199203	0.394477	0.19802	0
	4750	1.92308	1.36054	1.3089	2.4055	0.547945	0.218818	0	0.394477	0.19802	0.15083
	5000	1.53846	2.72109	1.3089	2.74914	1.09589	0.218818	0	0.591716	0	0
	5250	0.769231	0.680272	0.78534	1.37457	1.36986	0.437637	0	0	0.39604	0.15083
	5500	0.769231	1.70068	0.26178	0.343643	0.821918	0	0	0.197239	0.19802	0.15083
	5750	0.384615	2.38095	0.52356	0.687285	0.821918	0	0	0	0	0
	6000	1.15385	1.02041	0.52356	1.37457	0.821918	0	0	0	0	0
	6250	1.15385	0.340136	1.04712	0.343643	0.547945	0.218818	0	0	0	0
	6500	0.769231	2.04082	0.26178	1.71821	0.547945	0	0.199203	0	0.39604	0
	6750	0	0.340136	0	1.37457	0.273973	0	0	0	0	0
	7000	0	0	0.52356	0.343643	0.547945	0.437637	0	0.394477	0	0.15083
	7250	0	0.340136	0	0.343643	0.547945	0.218818	0	0	0.19802	0
	7500	0	0.680272	0	1.03093	0.273973	0	0	0	0	0
	7750	0.384615	0.340136	0	0.687285	0.273973	0	0	0	0	0
	8000	0.384615	0	0	0	0	0.218818	0	0	0	0
	8250	0	0.340136	0.52356	1.03093	0	0	0	0	0	0
	8500	0.384615	0	0.26178	0	0	0	0	0	0	0
	8750	0	0	0	0.687285	0.273973	0.218818	0	0	0	0
	9000	0	0	0	0	0.273973	0	0	0.197239	0	0
	9250	0	0.340136	0	0	0	0	0	0	0	0
	9500	0	0	0	0	0	0	0	0	0	0
	9750	0	0	0	0	0.273973	0	0	0	0.19802	0
	10000	0	0	0	0	0	0	0	0	0	0

## Sheet: Figure 1g (Middle)
		Cell Distribution (%)
		Atg5ad-/-					Rubiconad-/-; Atg5ad-/-
		#1	#2	#3	#4	#5	#1	#2	#3	#4	#5
Adipocyte area (μm2)	250	6.53595	5.80808	10	8.28625	7.57576	7.03883	5.93472	5.42169	5.62771	6.4
	500	10.7843	9.84848	13.4783	10.5461	8.22511	9.70874	10.089	9.33735	3.4632	10
	750	10.7843	9.84848	7.82609	11.6761	8.44156	7.28155	7.71513	7.22892	5.62771	4.8
	1000	7.51634	7.07071	10.6522	9.98117	8.22511	12.1359	5.93472	6.3253	6.49351	10.8
	1250	6.20915	5.30303	9.13043	7.9096	7.57576	8.00971	5.93472	7.53012	3.4632	5.2
	1500	5.22876	4.79798	10	12.2411	6.70996	4.12621	4.74777	6.3253	4.329	4.8
	1750	5.55556	6.06061	7.82609	6.21469	8.22511	5.58252	6.52819	7.22892	1.2987	4.8
	2000	4.57516	7.07071	6.95652	6.02637	4.97835	4.12621	4.1543	5.42169	2.1645	4.4
	2250	3.92157	5.55556	5.43478	5.64972	5.19481	4.85437	3.85757	5.72289	1.7316	5.6
	2500	4.24837	5.30303	4.13043	4.33145	6.06061	7.03883	3.85757	6.0241	3.4632	4
	2750	1.63399	4.54545	2.82609	4.33145	3.4632	3.39806	2.67062	5.72289	3.4632	3.6
	3000	5.55556	2.0202	1.52174	3.9548	4.7619	3.64078	4.1543	2.40964	4.329	2.4
	3250	5.88235	4.79798	3.47826	2.25989	4.97835	2.18447	3.26409	2.71084	3.8961	2.4
	3500	3.59477	2.52525	1.30435	1.69492	2.81385	2.18447	2.37389	3.01205	2.5974	1.6
	3750	2.61438	1.26263	0.217391	1.12994	2.5974	1.45631	2.67062	2.40964	1.7316	3.6
	4000	1.96078	3.28283	1.08696	0.753296	1.7316	2.6699	3.56083	3.61446	2.1645	3.6
	4250	1.63399	1.26263	0.217391	1.12994	1.51515	1.69903	2.96736	1.50602	2.1645	2.4
	4500	1.30719	2.77778	0.434783	0.753296	2.1645	1.94175	0.890208	0.903614	1.7316	2.4
	4750	0.980392	1.0101	0.434783	0.564972	1.08225	1.69903	2.37389	0.903614	3.8961	2
	5000	0.980392	2.27273	0.217391	0	1.2987	1.69903	1.78042	1.80723	2.1645	1.2
	5250	0.653595	1.26263	0.434783	0.188324	0.4329	0.728155	2.37389	0.60241	2.1645	2
	5500	1.63399	1.0101	0.217391	0	0.4329	0.970874	0.890208	1.20482	1.7316	2.4
	5750	0.653595	0.252525	0.217391	0	0.4329	1.45631	0.890208	0.903614	2.1645	0.4
	6000	1.63399	0.505051	0.217391	0.188324	0.21645	0.485437	1.18694	0.60241	0.865801	0.8
	6250	0.326797	0.505051	0.434783	0	0.21645	0.485437	2.67062	0.301205	2.1645	0
	6500	0.653595	0	0.217391	0	0	0.242718	0.593472	0.903614	3.0303	0.8
	6750	0	0	0	0	0	0.242718	1.18694	0.301205	1.2987	0.8
	7000	0	0.252525	0.217391	0	0.21645	0	0.593472	0.60241	2.5974	0
	7250	0.326797	0.252525	0	0	0	0.242718	0.296736	0	2.5974	0.4
	7500	0.326797	1.0101	0	0	0.21645	0	0.890208	0	1.7316	0.4
	7750	0.326797	0	0	0	0	0.728155	0.296736	0.301205	0.4329	0.8
	8000	0	0	0	0.188324	0	0.242718	0.296736	0.301205	1.2987	0.4
	8250	0.326797	0	0	0	0	0	0.296736	0	0.4329	0.4
	8500	0	0	0	0	0	0.242718	0	0	1.7316	0.4
	8750	0.326797	0.252525	0.217391	0	0	0	0	0.301205	1.7316	0.4
	9000	0	0	0	0	0	0	0.296736	0	0	0
	9250	0.326797	0.252525	0	0	0	0	0	0.301205	0.865801	0.4
	9500	0	0	0	0	0	0.485437	0	0	0.865801	0
	9750	0	0	0	0	0.21645	0	0.296736	0.301205	0.4329	0
	10000	0	0	0	0	0	0	0	0	0.865801	0

## Sheet: Figure 1g (Right)
	Mean area (μm2)
	Control	Rubiconad-/-	Atg5ad-/-	Rubiconad-/-; Atg5ad-/-
	2151.54	1596.9	2375.25	2278.45
	2628.34	1164.77	2451.07	2740.86
	2148.82	1475.04	1665.47	2515.11
	3258.62	1456.94	1592.11	4230.54
	2461.8	1276.68	2006.46	2870.87

## Sheet: Figure 2a
	Plasma triglyderide (mg/dl)
	Control	Rubiconad-/-	Atg5ad-/-	Rubiconad-/-; Atg5ad-/-
	48.4156	79.8422	59.6394	62.215
	37.1918	61.8841	75.3527	70.9994
	79.8422	59.6394	61.8841	68.8033
	61.8841	41.6813	59.6394	46.8424
	75.3527	66.3736	48.4156	66.6072
	59.6394	64.1289	59.6394	46.8424
	43.9261	86.5765	34.947	53.4306
	41.6813	91.066	64.1289	73.1955
	41.6813	79.8422	61.8841	70.9994
	52.9051	64.1289	46.8424	64.4111
	50.6603	70.8632	42.4502	55.6267
	55.1499	100.045	40.2541	49.0385
	55.1499	93.3107	62.215	51.2346
	75.3527	140.451	44.6463	57.8228
	93.3107	100.045	51.2346	38.058
	77.5974	50.6603	62.215	73.1955
	55.1499	50.6603	77.5877	64.4111
	52.9051	59.6394	53.4306	44.6463
	57.3946	73.1079	62.215	55.6267
	88.8212	91.066	60.0189	57.8228
	73.1079	70.8632	62.215
	64.1289		44.6463
	68.6184		60.0189
	41.6813		38.058
	34.947		46.8424
	66.3736		73.1955
	100.045		44.6463
	34.947
	86.5765
	68.6184
	59.6394
	97.8003
	48.4156
	57.3946
	64.1289

## Sheet: Figure 2b
	Plasma cholesterol (mg/dl)
	Control	Rubiconad-/-	Atg5ad-/-	Rubiconad-/-; Atg5ad-/-
	71.0004	116.838	107.78	63.7471
	91.8607	128.915	87.7436	59.7071
	100.919	105.859	84.7243	90.7647
	106.408	95.9779	69.9025	55.9196
	102.016	94.331	79.2348	69.3021
	95.9779	108.878	78.1368	49.1021
	110.251	102.016	105.859	57.9396
	109.976	117.387	75.1176	111.722
	121.23	89.3904	90.7628	75.3621
	106.134	98.1737	96.5269	88.4922
	119.034	107.232	57.2765	50.6171
	125.622	105.859	67.4322	112.227
	64.9619	110.251	68.8046	76.8772
	105.31	154.991	90.4884	93.2897
	93.7821	171.185	67.4322	101.117
	123.151	87.1946	92.6842	84.1997
	95.9779	121.504	92.6842	96.0672
	103.938	108.055	100.919	68.7971
	98.9972	113.819	74.0197	94.5522
	122.053	89.9394	92.9587	87.4822
	97.6248	119.034	81.4222
	95.9779		68.7971
	85.8222		115.51
	80.3327		67.0296
	132.484		77.8872
	94.331		93.7947
	119.309		82.9372
	82.5285
	119.034
	102.016
	83.3519
	94.331
	78.9603
	94.6055
	71.0004

[truncated: 164 more sheets: Figure 2c (Left), Figure 2c (Right), Figure 2d, Figure 2e, Figure 2g, Figure 2h, Figure 2i (Left), Figure 2i (Right), Figure 3a (Left), Figure 3a (Middle), Figure 3a (Right), Figure 3b (Left), Figure 3b (Right), Figure 3c (Left), Figure 3c (Right), Figure 3d (Left), Figure 3d (Right), Figure 3e (Left), Figure 3e (Right), Figure 3g (Left) …]
